# Supplementary material for: Seroprevalence of Epizootic Hemorrhagic Disease Virus in Guangdong Cattle Farms during 2013–2017, China
Source: Viruses. 2023 May 28;15(6):1263. doi: 10.3390/v15061263 (PMC10303234; doi:10.3390/v15061263)
Supplement: Supplementary file 1 [file viruses-15-01263-s001.zip]

Archive with 1 entries (1 files):
- viruses-2405503-supplementary.pdf
